# Supplementary material for: Network Pharmacology Analysis and Experiments Validation of the Inhibitory Effect of JianPi Fu Recipe on Colorectal Cancer LoVo Cells Metastasis and Growth
Source: Evid Based Complement Alternat Med. 2020 Jul 25;2020:4517483. doi: 10.1155/2020/4517483 (PMC7399765; doi:10.1155/2020/4517483)
Supplement: Supplementary Materials — Table S1 is “potential effect mechanism mining of JPFR basing on network pharmacology analysis.” Other explanatory text of figures and tables has already been listed in the separated Word. [file 4517483.f1.xlsx]

## Sheet: Sheet1
Herbs		Mol ID		Molecule name	MW		Alog P	Hdon	Hacc	OB	Caco-2	BBB	DL	FASA-	HL
Astragalus		MOL000211		Mairin	456.78		6.52	2	3	55.38	0.73	0.22	0.78	0.26	8.87
Astragalus		MOL000239		Jaranol	314.31		2.09	2	6	50.83	0.61	-0.22	0.29	0.29	15.5
Astragalus		MOL000296		hederagenin	414.79		8.08	1	1	36.91	1.32	0.96	0.75	0	5.35
Astragalus		MOL000033		(3S,8S,9S,10R,13R,14S,17R)-10,13-dimethyl-17-[(2R,5S)-5-propan-2-yloctan-2-yl]-2,3,4,7,8,9,11,12,14,15,16,17-dodecahydro-1H-cyclopenta[a]phenanthren-3-ol	428.82		8.54	1	1	36.23	1.45	1.09	0.78	0	5.22
Astragalus		MOL000354		isorhamnetin	316.28		1.76	4	7	49.6	0.31	-0.54	0.31	0.32	14.34
Astragalus		MOL000371		3,9-di-O-methylnissolin	314.36		2.89	0	5	53.74	1.18	0.63	0.48	0	9
Astragalus		MOL000374		5'-hydroxyiso-muronulatol-2',5'-di-O-glucoside	642.67		-0.95	9	16	41.72	-2.47	-3.62	0.69	0	2.52
Astragalus		MOL000378		7-O-methylisomucronulatol	316.38		3.38	1	5	74.69	1.08	0.84	0.3	0	2.98
Astragalus		MOL000379		9,10-dimethoxypterocarpan-3-O-β-D-glucoside	462.49		0.74	4	10	36.74	-0.63	-1.5	0.92	0	13.06
Astragalus		MOL000380		(6aR,11aR)-9,10-dimethoxy-6a,11a-dihydro-6H-benzofurano[3,2-c]chromen-3-ol	300.33		2.64	1	5	64.26	0.93	0.55	0.42	0	8.49
Astragalus		MOL000387		Bifendate	418.38		2.56	0	10	31.1	0.15	-0.06	0.67	0	17.96
Astragalus		MOL000392		formononetin	268.28		2.58	1	4	69.67	0.78	0.02	0.21	0	17.04
Astragalus		MOL000398		isoflavanone	316.33		2.42	2	6	109.99	0.53	0.17	0.3	0	15.51
Astragalus		MOL000417		Calycosin	284.28		2.32	2	5	47.75	0.52	-0.43	0.24	0	17.1
Astragalus		MOL000422		kaempferol	286.25		1.77	4	6	41.88	0.26	-0.55	0.24	0	14.74
Astragalus		MOL000442		1,7-Dihydroxy-3,9-dimethoxy pterocarpene	314.31		3.11	2	6	39.05	0.89	-0.04	0.48	0	7.95
Astragalus		MOL000296		hederagenin	414.79		8.08	1	1	36.91	1.32	0.96	0.75	0	5.35
Astragalus		MOL000379		9,10-dimethoxypterocarpan-3-O-β-D-glucoside	462.49		0.74	4	10	36.74	-0.63	-1.5	0.92	0	13.06
Astragalus		MOL000033		(3S,8S,9S,10R,13R,14S,17R)-10,13-dimethyl-17-[(2R,5S)-5-propan-2-yloctan-2-yl]-2,3,4,7,8,9,11,12,14,15,16,17-dodecahydro-1H-cyclopenta[a]phenanthren-3-ol	428.82		8.54	1	1	36.23	1.45	1.09	0.78	0	5.22
Astragalus		MOL000387		Bifendate	418.38		2.56	0	10	31.1	0.15	-0.06	0.67	0	17.96
Atractylodes		MOL000020		12-senecioyl-2E,8E,10E-atractylentriol	312.39		2.5	0	4	62.4	0.01	-1.37	0.22	0.12	6.07
Atractylodes		MOL000021		14-acetyl-12-senecioyl-2E,8E,10E-atractylentriol	355.44		3.21	0	5	60.31	0.33	-1.09	0.31	0.05	5.32
Atractylodes		MOL000022		14-acetyl-12-senecioyl-2E,8Z,10E-atractylentriol	356.45		3.54	1	5	63.37	0.42	-1.14	0.3	0	6.43
Atractylodes		MOL000028		α-Amyrin	426.8		7.35	1	1	39.51	1.42	1.28	0.76	0	3.83
Atractylodes		MOL000033		(3S,8S,9S,10R,13R,14S,17R)-10,13-dimethyl-17-[(2R,5S)-5-propan-2-yloctan-2-yl]-2,3,4,7,8,9,11,12,14,15,16,17-dodecahydro-1H-cyclopenta[a]phenanthren-3-ol	428.82		8.54	1	1	36.23	1.45	1.09	0.78	0	5.22
Atractylodes		MOL000049		3β-acetoxyatractylone	274.39		3.39	0	3	54.07	1.13	1.08	0.22	0	-1.31
Atractylodes		MOL000072		8β-ethoxy atractylenolide Ⅲ	276.41		3.68	0	3	35.95	1.08	1.12	0.21	0	8.34
Citrus aurantium		MOL000359		sitosterol	414.79		8.08	1	1	36.91	1.32	0.87	0.75	0.22	5.37
Citrus aurantium		MOL004328		naringenin	272.27		2.3	3	5	59.29	0.28	-0.37	0.21	0.4	16.98
Citrus aurantium		MOL005100		5,7-dihydroxy-2-(3-hydroxy-4-methoxyphenyl)chroman-4-one	302.3		2.28	3	6	47.74	0.28	-0.3	0.27	0.31	16.51
Citrus aurantium		MOL005815		Citromitin	404.45		3	0	8	86.9	0.88	0.16	0.51	0.14	15.62
Citrus aurantium		MOL005828		nobiletin	402.43		3.04	0	8	61.67	1.05	-0.08	0.52	0.13	16.2
Codonopsis		MOL002140		Perlolyrine	264.3		3.2	2	3	65.95	0.88	0.15	0.27	0.21	12.62
Codonopsis		MOL005321		Frutinone A	264.24		2.7	0	4	65.9	0.89	0.46	0.34	0.47	19.1
Codonopsis		MOL008400		glycitein	284.28		2.32	2	5	50.48	0.56	-0.29	0.24	0.3	16.32
Codonopsis		MOL008397		Daturilin	436.64		4.34	0	4	50.37	0.61	0.06	0.77	0.32	5.73
Codonopsis		MOL008407		(8S,9S,10R,13R,14S,17R)-17-[(E,2R,5S)-5-ethyl-6-methylhept-3-en-2-yl]-10,13-dimethyl-1,2,4,7,8,9,11,12,14,15,16,17-dodecahydrocyclopenta[a]phenanthren-3-one	410.75		7.31	0	1	45.4	1.49	1.26	0.76	0.24	5.65
Codonopsis		MOL003036		ZINC03978781	412.77		7.64	1	1	43.83	1.32	0.96	0.76	0	5.79
Codonopsis		MOL000449		Stigmasterol	412.77		7.64	1	1	43.83	1.44	1	0.76	0.22	5.57
Codonopsis		MOL002879		Diop	390.62		7.44	0	4	43.59	0.79	0.26	0.39	0.28	3.6
Codonopsis		MOL004355		Spinasterol	412.77		7.64	1	1	42.98	1.44	1.04	0.76	0.21	5.32
Codonopsis		MOL001006		poriferasta-7,22E-dien-3beta-ol	412.77		7.64	1	1	42.98	1.45	1.11	0.76	0.21	5.48
Codonopsis		MOL003896		7-Methoxy-2-methyl isoflavone	266.31		3.36	0	3	42.56	1.16	0.56	0.2	0.33	16.89
Codonopsis		MOL008411		11-Hydroxyrankinidine	356.46		1.04	2	6	40	0.29	-0.19	0.66	0.28	10.8
Codonopsis		MOL008406		Spinoside A	716.95		2.91	5	12	39.97	-1.02	-1.76	0.4	0.32	8.24
Codonopsis		MOL007514		methyl icosa-11,14-dienoate	322.59		7.55	0	2	39.67	1.47	1.1	0.23	0.18	5.24
Codonopsis		MOL004492		Chrysanthemaxanthin	584.96		8.24	2	3	38.72	0.51	-0.98	0.58	0.3	17.47
Codonopsis		MOL006554		Taraxerol	426.8		7.3	1	1	38.4	1.37	1.18	0.77	0.22	2.07
Codonopsis		MOL008393		7-(beta-Xylosyl)cephalomannine_qt	830.02		3.21	4	14	38.33	-0.87	-1.59	0.29	0	5.97
Codonopsis		MOL006774		stigmast-7-enol	414.79		8.08	1	1	37.42	1.39	1.04	0.75	0.22	6.28
Codonopsis		MOL000006		luteolin	286.25		2.07	4	6	36.16	0.19	-0.84	0.25	0.39	15.94
Codonopsis		MOL008391		5alpha-Stigmastan-3,6-dione	428.77		6.66	0	2	33.12	0.9	0.47	0.79	0.25	5.19
Codonopsis		MOL007059		3-beta-Hydroxymethyllenetanshiquinone	294.32		3.16	1	4	32.16	0.38	-0.48	0.41	0.36	22.51
Licorice		MOL001484		Inermine	284.28		2.44	1	5	75.18	0.89	0.4	0.54	0.3	11.72
Licorice		MOL001792		DFV	256.27		2.57	2	4	32.76	0.51	-0.29	0.18	0.42	17.89
Licorice		MOL000211		Mairin	456.78		6.52	2	3	55.38	0.73	0.22	0.78	0.26	8.87
Licorice		MOL002311		Glycyrol	366.39		4.85	2	6	90.78	0.71	-0.2	0.67	0.28	9.85
Licorice		MOL000239		Jaranol	314.31		2.09	2	6	50.83	0.61	-0.22	0.29	0.29	15.5
Licorice		MOL002565		Medicarpin	270.3		2.66	1	4	49.22	1	0.53	0.34	0.31	8.46
Licorice		MOL000354		isorhamnetin	316.28		1.76	4	7	49.6	0.31	-0.54	0.31	0.32	14.34
Licorice		MOL000359		sitosterol	414.79		8.08	1	1	36.91	1.32	0.87	0.75	0.22	5.37
Licorice		MOL003656		Lupiwighteone	338.38		3.92	3	5	51.64	0.68	-0.23	0.37	0.36	15.63
Licorice		MOL003896		7-Methoxy-2-methyl isoflavone	266.31		3.36	0	3	42.56	1.16	0.56	0.2	0.33	16.89
Licorice		MOL000392		formononetin	268.28		2.58	1	4	69.67	0.78	0.02	0.21	0	17.04
Licorice		MOL000417		Calycosin	284.28		2.32	2	5	47.75	0.52	-0.43	0.24	0	17.1
Licorice		MOL000422		kaempferol	286.25		1.77	4	6	41.88	0.26	-0.55	0.24	0	14.74
Licorice		MOL004328		naringenin	272.27		2.3	3	5	59.29	0.28	-0.37	0.21	0.4	16.98
Licorice		MOL004805		(2S)-2-[4-hydroxy-3-(3-methylbut-2-enyl)phenyl]-8,8-dimethyl-2,3-dihydropyrano[2,3-f]chromen-4-one	390.51		5.48	1	4	31.79	1	0.25	0.72	0.35	14.82
Licorice		MOL004806		euchrenone	406.56		6.35	1	4	30.29	1.09	0.39	0.57	0	15.89
Licorice		MOL004808		glyasperin B	370.43		4.02	3	6	65.22	0.47	-0.09	0.44	0	16.1
Licorice		MOL004810		glyasperin F	354.38		2.97	3	6	75.84	0.43	-0.15	0.54	0	15.64
Licorice		MOL004811		Glyasperin C	356.45		4.73	3	5	45.56	0.71	0.07	0.4	0	3.13
Licorice		MOL004814		Isotrifoliol	298.26		2.99	2	6	31.94	0.53	-0.25	0.42	0	7.91
Licorice		MOL004815		(E)-1-(2,4-dihydroxyphenyl)-3-(2,2-dimethylchromen-6-yl)prop-2-en-1-one	322.38		3.96	2	4	39.62	0.66	-0.12	0.35	0	16.16
Licorice		MOL004820		kanzonols W	336.36		3.63	2	5	50.48	0.63	0.04	0.52	0	0.15
Licorice		MOL004824		(2S)-6-(2,4-dihydroxyphenyl)-2-(2-hydroxypropan-2-yl)-4-methoxy-2,3-dihydrofuro[3,2-g]chromen-7-one	384.41		2.96	3	7	60.25	0	-0.76	0.63	0	4.31
Licorice		MOL004827		Semilicoisoflavone B	352.36		2.85	3	6	48.78	0.45	-0.33	0.55	0	17.02
Licorice		MOL004828		Glepidotin A	338.38		3.9	3	5	44.72	0.79	0.06	0.35	0	16.09
Licorice		MOL004829		Glepidotin B	340.4		3.88	3	5	64.46	0.46	-0.09	0.34	0	15.98
Licorice		MOL004833		Phaseolinisoflavan	324.4		3.95	2	4	32.01	1.01	0.46	0.45	0	2.66
Licorice		MOL004835		Glypallichalcone	284.33		3.4	1	4	61.6	0.76	0.23	0.19	0	17.01
Licorice		MOL004838		8-(6-hydroxy-2-benzofuranyl)-2,2-dimethyl-5-chromenol	308.35		4.2	2	4	58.44	1	0.34	0.38	0.34	8.71
Licorice		MOL004841		Licochalcone B	286.3		2.88	3	5	76.76	0.47	-0.46	0.19	0	17.02
Licorice		MOL004848		licochalcone G	354.43		4.35	3	5	49.25	0.64	-0.04	0.32	0.35	15.75
Licorice		MOL004849		3-(2,4-dihydroxyphenyl)-8-(1,1-dimethylprop-2-enyl)-7-hydroxy-5-methoxy-coumarin	368.41		4.03	3	6	59.62	0.4	-0.23	0.43	0	0.69
Licorice		MOL004855		Licoricone	382.44		4.16	2	6	63.58	0.53	-0.14	0.47	0	16.37
Licorice		MOL004856		Gancaonin A	352.41		4.17	2	5	51.08	0.8	0.13	0.4	0	16.82
Licorice		MOL004857		Gancaonin B	368.41		3.91	3	6	48.79	0.58	-0.1	0.45	0	16.49
Licorice		MOL004860		licorice glycoside E	693.71		1.59	7	14	32.89	-2.06	-2.8	0.27	0.31	25.39
Licorice		MOL004863		3-(3,4-dihydroxyphenyl)-5,7-dihydroxy-8-(3-methylbut-2-enyl)chromone	354.38		3.65	4	6	66.37	0.52	-0.13	0.41	0	15.81
Licorice		MOL004864		5,7-dihydroxy-3-(4-methoxyphenyl)-8-(3-methylbut-2-enyl)chromone	352.41		4.17	2	5	30.49	0.9	0.21	0.41	0	14.99
Licorice		MOL004866		2-(3,4-dihydroxyphenyl)-5,7-dihydroxy-6-(3-methylbut-2-enyl)chromone	354.38		3.92	4	6	44.15	0.48	-0.28	0.41	0	16.77
Licorice		MOL004879		Glycyrin	382.44		4.67	2	6	52.61	0.59	-0.13	0.47	0	1.31
Licorice		MOL004882		Licocoumarone	340.4		4.98	3	5	33.21	0.84	0.06	0.36	0	9.66
Licorice		MOL004883		Licoisoflavone	354.38		3.65	4	6	41.61	0.37	-0.27	0.42	0	16.09
Licorice		MOL004884		Licoisoflavone B	352.36		2.85	3	6	38.93	0.46	-0.18	0.55	0	15.73
Licorice		MOL004885		licoisoflavanone	354.38		2.97	3	6	52.47	0.39	-0.22	0.54	0	15.67
Licorice		MOL004891		shinpterocarpin	322.38		3.46	1	4	80.3	1.1	0.68	0.73	0.32	6.5
Licorice		MOL004898		(E)-3-[3,4-dihydroxy-5-(3-methylbut-2-enyl)phenyl]-1-(2,4-dihydroxyphenyl)prop-2-en-1-one	340.4		4.49	4	5	46.27	0.41	-0.4	0.31	0.43	15.24
Licorice		MOL004903		liquiritin	418.43		0.66	5	9	65.69	-1.06	-1.93	0.74	0	17.96
Licorice		MOL004904		licopyranocoumarin	384.41		3.04	3	7	80.36	0.13	-0.62	0.65	0	0.08
Licorice		MOL004905		3,22-Dihydroxy-11-oxo-delta(12)-oleanene-27-alpha-methoxycarbonyl-29-oic acid	512.75		4.37	1	6	34.32	-0.06	-0.75	0.55	0	3.56
Licorice		MOL004907		Glyzaglabrin	298.26		2.1	2	6	61.07	0.34	-0.2	0.35	0	21.2
Licorice		MOL004908		Glabridin	324.4		3.95	2	4	53.25	0.97	0.36	0.47	0	0.03
Licorice		MOL004910		Glabranin	324.4		4.42	2	4	52.9	0.97	0.31	0.31	0	16.24
Licorice		MOL004911		Glabrene	322.38		3.77	2	4	46.27	0.99	0.04	0.44	0	3.63
Licorice		MOL004912		Glabrone	336.36		3.12	2	5	52.51	0.59	-0.11	0.5	0	16.09
Licorice		MOL004913		1,3-dihydroxy-9-methoxy-6-benzofurano[3,2-c]chromenone	298.26		2.99	2	6	48.14	0.48	-0.19	0.43	0	8.87
Licorice		MOL004914		1,3-dihydroxy-8,9-dimethoxy-6-benzofurano[3,2-c]chromenone	328.29		2.98	2	7	62.9	0.4	-0.34	0.53	0	9.32
Licorice		MOL004915		Eurycarpin A	338.38		3.92	3	5	43.28	0.43	-0.06	0.37	0	17.1
Licorice		MOL004917		glycyroside	562.57		-0.73	6	13	37.25	-1.58	-2.56	0.79	0	14.62
Licorice		MOL004924		(-)-Medicocarpin	432.46		0.75	4	9	40.99	-0.6	-1.34	0.95	0	13.2
Licorice		MOL004935		Sigmoidin-B	356.4		3.89	4	6	34.88	0.42	-0.41	0.41	0	14.49
Licorice		MOL004941		(2R)-7-hydroxy-2-(4-hydroxyphenyl)chroman-4-one	256.27		2.57	2	4	71.12	0.41	-0.25	0.18	0	18.09
Licorice		MOL004945		(2S)-7-hydroxy-2-(4-hydroxyphenyl)-8-(3-methylbut-2-enyl)chroman-4-one	324.4		4.42	2	4	36.57	0.72	-0.04	0.32	0	17.95
Licorice		MOL004948		Isoglycyrol	366.39		4.36	1	6	44.7	0.91	0.05	0.84	0	6.69
Licorice		MOL004949		Isolicoflavonol	354.38		3.63	4	6	45.17	0.54	-0.42	0.42	0	15.55
Licorice		MOL004957		HMO	268.28		2.58	1	4	38.37	0.79	0.25	0.21	0	16.56
Licorice		MOL004959		1-Methoxyphaseollidin	354.43		4.25	2	5	69.98	1.01	0.48	0.64	0	9.53
Licorice		MOL004961		Quercetin der.	330.31		1.82	3	7	46.45	0.39	-0.44	0.33	0	16.61
Licorice		MOL004966		3'-Hydroxy-4'-O-Methylglabridin	354.43		3.93	2	5	43.71	1	0.73	0.57	0	-0.61
Licorice		MOL000497		licochalcone a	338.43		4.62	2	4	40.79	0.82	-0.21	0.29	0	16.2
Licorice		MOL004974		3'-Methoxyglabridin	354.43		3.93	2	5	46.16	0.94	0.47	0.57	0	0.52
Licorice		MOL004978		2-[(3R)-8,8-dimethyl-3,4-dihydro-2H-pyrano[6,5-f]chromen-3-yl]-5-methoxyphenol	338.43		4.2	1	4	36.21	1.12	0.61	0.52	0	-0.13
Licorice		MOL004980		Inflacoumarin A	322.38		4.7	2	4	39.71	0.73	-0.24	0.33	0	2.31
Licorice		MOL004985		icos-5-enoic acid	310.58		7.75	1	2	30.7	1.22	1.09	0.2	0	5.28
Licorice		MOL004988		Kanzonol F	420.54		5.3	1	5	32.47	1.18	0.56	0.89	0.28	9.98
Licorice		MOL004989		6-prenylated eriodictyol	356.4		3.89	4	6	39.22	0.4	-0.29	0.41	0	16.52
Licorice		MOL004990		7,2',4'-trihydroxy－5-methoxy-3－arylcoumarin	300.28		2.56	3	6	83.71	0.24	-0.59	0.27	0	0.99
Licorice		MOL004991		7-Acetoxy-2-methylisoflavone	294.32		3.15	0	4	38.92	0.74	0.16	0.26	0	17.49
Licorice		MOL004993		8-prenylated eriodictyol	356.4		3.89	4	6	53.79	0.43	-0.44	0.4	0	15.7
Licorice		MOL004996		gadelaidic acid	310.58		7.75	1	2	30.7	1.2	0.94	0.2	0	5.25
Licorice		MOL000500		Vestitol	272.32		3.15	2	4	74.66	0.86	0.3	0.21	0	3
Licorice		MOL005000		Gancaonin G	352.41		4.17	2	5	60.44	0.78	0.23	0.39	0	16.13
Licorice		MOL005001		Gancaonin H	420.49		4.71	3	6	50.1	0.6	-0.14	0.78	0	16.64
Licorice		MOL005003		Licoagrocarpin	338.43		4.51	1	4	58.81	1.23	0.61	0.58	0.27	9.45
Licorice		MOL005007		Glyasperins M	368.41		3.22	2	6	72.67	0.49	-0.04	0.59	0	15.57
Licorice		MOL005008		Glycyrrhiza flavonol A	370.38		2.17	4	7	41.28	-0.09	-0.81	0.6	0	13.71
Licorice		MOL005012		Licoagroisoflavone	336.36		3.48	2	5	57.28	0.71	0.09	0.49	0	19.64
Licorice		MOL005013		18α-hydroxyglycyrrhetic acid	486.76		4.55	3	5	41.16	-0.29	-0.78	0.71	0	4.96
Licorice		MOL005016		Odoratin	314.31		2.3	2	6	49.95	0.42	-0.24	0.3	0	16.35
Licorice		MOL005017		Phaseol	336.36		4.87	2	5	78.77	0.76	-0.06	0.58	0	9.64
Licorice		MOL005018		Xambioona	388.49		4.68	0	4	54.85	1.09	0.52	0.87	0	14.5
Licorice		MOL005020		dehydroglyasperins C	340.4		4.3	4	5	53.82	0.68	-0.12	0.37	0	2.75
Licorice		MOL000098		quercetin	302.25		1.5	5	7	46.43	0.05	-0.77	0.28	0.38	14.4
Pinellia		MOL001755		24-Ethylcholest-4-en-3-one	412.77		8.18	0	1	36.08	1.46	1.22	0.76	0.25	5.49
Pinellia		MOL002670		Cavidine	353.45		3.72	0	5	35.64	1.08	0.63	0.81	0	5.78
Pinellia		MOL002714		baicalein	270.25		2.33	3	5	33.52	0.63	-0.05	0.21	0.36	16.25
Pinellia		MOL002776		Baicalin	446.39		0.64	6	11	40.12	-0.85	-1.74	0.75	0.36	17.36
Pinellia		MOL000358		beta-sitosterol	414.79		8.08	1	1	36.91	1.32	0.99	0.75	0.23	5.36
Pinellia		MOL000449		Stigmasterol	412.77		7.64	1	1	43.83	1.44	1	0.76	0.22	5.57
Pinellia		MOL005030		gondoic acid	310.58		7.75	1	2	30.7	1.2	0.8	0.2	0.21	4.79
Pinellia		MOL000519		coniferin	314.41		3.16	2	4	31.11	0.42	-0.18	0.32	0.27	28.1
Pinellia		MOL006936		10,13-eicosadienoic	308.56		7.3	1	2	39.99	1.22	0.82	0.2	0.22	5.59
Pinellia		MOL006937		12,13-epoxy-9-hydroxynonadeca-7,10-dienoic acid	324.51		4.58	2	4	42.15	0.18	-0.68	0.24	0.25	2.72
Pinellia		MOL006957		(3S,6S)-3-(benzyl)-6-(4-hydroxybenzyl)piperazine-2,5-quinone	310.38		2.15	3	5	46.89	0.41	-0.33	0.27	0.43	3.81
Pinellia		MOL003578		Cycloartenol	426.8		7.55	1	1	38.69	1.53	1.33	0.78	0	5
Pinellia		MOL006967		beta-D-Ribofuranoside, xanthine-9	284.26		-1.29	5	9	44.72	-1.21	-1.84	0.21	0.3	7.91
Poria		MOL000273		(2R)-2-[(3S,5R,10S,13R,14R,16R,17R)-3,16-dihydroxy-4,4,10,13,14-pentamethyl-2,3,5,6,12,15,16,17-octahydro-1H-cyclopenta[a]phenanthren-17-yl]-6-methylhept-5-enoic acid	470.76		5.41	3	4	30.93	0.01	-0.76	0.81	0	6.81
Poria		MOL000275		trametenolic acid	456.78		7.03	2	3	38.71	0.52	-0.14	0.8	0	7.78
Poria		MOL000276		7,9(11)-dehydropachymic acid	526.83		6.1	2	5	35.11	0.03	-0.87	0.81	0	7.34
Poria		MOL000279		Cerevisterol	430.74		5.15	3	3	37.96	0.28	-0.39	0.77	0	5.31
Poria		MOL000280		(2R)-2-[(3S,5R,10S,13R,14R,16R,17R)-3,16-dihydroxy-4,4,10,13,14-pentamethyl-2,3,5,6,12,15,16,17-octahydro-1H-cyclopenta[a]phenanthren-17-yl]-5-isopropyl-hex-5-enoic acid	484.79		5.72	3	4	31.07	0.05	-0.7	0.82	0	7.42
Poria		MOL000282		ergosta-7,22E-dien-3beta-ol	398.74		7.18	1	1	43.51	1.32	0.91	0.72	0	5.11
Poria		MOL000283		Ergosterol peroxide	430.74		7.17	1	3	40.36	0.84	0.34	0.81	0	3.43
Poria		MOL000285		(2R)-2-[(5R,10S,13R,14R,16R,17R)-16-hydroxy-3-keto-4,4,10,13,14-pentamethyl-1,2,5,6,12,15,16,17-octahydrocyclopenta[a]phenanthren-17-yl]-5-isopropyl-hex-5-enoic acid	482.77		5.68	2	4	38.26	0.12	-0.57	0.82	0	6.77
Poria		MOL000287		3beta-Hydroxy-24-methylene-8-lanostene-21-oic acid	470.81		7.33	2	3	38.7	0.61	-0.04	0.81	0	6.59
Poria		MOL000289		pachymic acid	528.85		6.54	2	5	33.63	0.1	-0.57	0.81	0	9.27
Poria		MOL000290		Poricoic acid A	498.77		5.94	3	5	30.61	-0.14	-0.93	0.76	0	8.26
Poria		MOL000291		Poricoic acid B	484.74		5.64	3	5	30.52	-0.08	-0.87	0.75	0	8.67
Poria		MOL000292		poricoic acid C	482.77		7.11	2	4	38.15	0.32	-0.41	0.75	0	7.73
Poria		MOL000296		hederagenin	414.79		8.08	1	1	36.91	1.32	0.96	0.75	0	5.35
Poria		MOL000300		dehydroeburicoic acid	453.75		6.35	1	3	44.17	0.38	-0.16	0.83	0.04	7.04
Sophora		MOL001040		(2R)-5,7-dihydroxy-2-(4-hydroxyphenyl)chroman-4-one	272.27		2.3	3	5	42.36	0.38	-0.48	0.21	0.41	16.83
Sophora		MOL001484		Inermine	284.28		2.44	1	5	75.18	0.89	0.4	0.54	0.3	11.72
Sophora		MOL003542		8-Isopentenyl-kaempferol	354.38		3.63	4	6	38.04	0.53	-0.49	0.39	0	15.37
Sophora		MOL003627		sophocarpine	246.39		1.39	0	3	64.26	0.99	1	0.25	0.26	5.54
Sophora		MOL003648		Inermin	284.28		2.44	1	5	65.83	0.91	0.36	0.54	0.3	11.73
Sophora		MOL003673		Wighteone	338.38		3.92	3	5	42.8	0.64	-0.16	0.36	0.31	17.04
Sophora		MOL003676		Sophoramine	244.37		1.15	0	3	42.16	1.43	1.53	0.25	0.22	6.69
Sophora		MOL003680		sophoridine	248.41		1.42	0	3	60.07	1.13	1.14	0.25	0.18	5.57
Sophora		MOL000392		formononetin	268.28		2.58	1	4	69.67	0.78	0.02	0.21	0	17.04
Sophora		MOL004580		cis-Dihydroquercetin	304.27		1.49	5	7	66.44	-0.34	-1.11	0.27	0.4	14.51
Sophora		MOL004941		(2R)-7-hydroxy-2-(4-hydroxyphenyl)chroman-4-one	256.27		2.57	2	4	71.12	0.41	-0.25	0.18	0	18.09
Sophora		MOL005100		5,7-dihydroxy-2-(3-hydroxy-4-methoxyphenyl)chroman-4-one	302.3		2.28	3	6	47.74	0.28	-0.3	0.27	0.31	16.51
Sophora		MOL005944		matrine	248.41		1.42	0	3	63.77	1.39	1.52	0.25	0	6.69
Sophora		MOL000006		luteolin	286.25		2.07	4	6	36.16	0.19	-0.84	0.25	0.39	15.94
Sophora		MOL006561		(+)-14alpha-hydroxymatrine	264.41		0.74	1	4	35.73	0.53	0.48	0.29	0.21	3.01
Sophora		MOL006562		(+)-7,11-dehydromatrine,(leontalbinine)	246.39		1.42	0	3	62.08	1.06	1.12	0.25	0.16	6.46
Sophora		MOL006563		(+)-9alpha-hydroxymatrine	264.41		0.45	1	4	32.04	0.61	0.15	0.29	0.19	4.55
Sophora		MOL006564		(+)-allomatrine	248.41		1.42	0	3	58.87	1.08	1.13	0.25	0.18	5.49
Sophora		MOL006565		AIDS211310	248.41		1.42	0	3	68.68	1.15	1.38	0.25	0.17	6.15
Sophora		MOL006566		(+)-lehmannine	246.39		1.11	0	3	58.34	1.21	1.36	0.25	0.21	6.57
Sophora		MOL006568		isosophocarpine	246.39		1.39	0	3	61.57	1.39	1.45	0.25	0.24	5.9
Sophora		MOL006569		(-)-14beta-hydroxymatrine	264.41		0.74	1	4	37.26	0.77	0.77	0.29	0.21	3.09
Sophora		MOL006570		(-)-9alpha-hydroxysophoramine	262.39		0.43	1	4	35.23	0.38	-0.12	0.29	0.25	4.28
Sophora		MOL006571		anagyrine	244.37		1.15	0	3	62.01	1.16	1.13	0.24	0	4.74
Sophora		MOL006572		1,4-diazaindan-type,alkaloid,flavascensine	348.64		5.4	2	3	34.64	1.13	0.82	0.24	0.23	5.62
Sophora		MOL006573		13,14-dehydrosophoridine	246.39		1.39	0	3	65.34	1.06	1.11	0.25	0.24	6.24
Sophora		MOL006582		5α,9α-dihydroxymatrine	280.41		-0.3	2	5	40.93	0.04	-0.43	0.32	0.2	4.59
Sophora		MOL006583		7,11-dehydromatrine	246.39		1.42	0	3	44.43	1.11	1.13	0.25	0.16	5.22
Sophora		MOL006596		Glyceollin	338.38		2.85	2	5	97.27	0.53	-0.19	0.76	0.35	6.24
Sophora		MOL003347		hyperforin	536.87		8.62	1	4	44.03	0.87	0.4	0.6	0	2.15
Sophora		MOL006604		(2S)-7-hydroxy-2-(4-hydroxyphenyl)-5-methoxy-8-(3-methylbut-2-enyl)chroman-4-one	354.43		4.41	2	5	48.09	0.8	0	0.39	0.3	15.54
Sophora		MOL006613		kushenin	286.3		2.39	2	5	47.62	0.71	0.35	0.38	0.27	8.86
Sophora		MOL006619		kushenol J	580.59		-0.87	7	14	51.39	-2.2	-3.12	0.74	0.31	13.81
Sophora		MOL006620		kushenol J_qt	286.3		2.27	2	5	50.86	0.24	-0.27	0.24	0.37	15.78
Sophora		MOL006622		kushenol O	562.57		-0.56	6	13	42.41	-1.67	-2.25	0.76	0.29	15.73
Sophora		MOL006623		kushenol,t	442.55		4.46	5	7	51.28	-0.05	-0.95	0.64	0.35	17.47
Sophora		MOL006626		leachianone,g	356.4		3.89	4	6	60.97	0.33	-0.36	0.4	0.37	15.53
Sophora		MOL006627		Lehmanine	246.39		1.11	0	3	62.23	1.18	1.25	0.25	0.21	6
Sophora		MOL006628		(+)-Lupanine	248.41		1.42	0	3	52.71	1.16	1.19	0.24	0.18	4.25
Sophora		MOL006630		Norartocarpetin	286.25		2.07	4	6	54.93	0.14	-0.74	0.24	0.42	17.23
Sophora		MOL000456		Phaseolin	322.38		3.46	1	4	78.2	1.09	0.39	0.73	0.33	7.56
Sophora		MOL006649		sophranol	264.41		0.67	1	4	55.42	0.6	0.68	0.28	0.19	4.94
Sophora		MOL006650		(-)-Maackiain-3-O-glucosyl-6'-O-malonate	532.49		0.7	4	13	48.69	-1.45	-2.14	0.52	0.34	20.42
Sophora		MOL006652		trifolrhizin	462.44		0.95	4	11	48.53	-0.85	-1.65	0.74	0.24	18.51
Sophora		MOL000098		quercetin	302.25		1.5	5	7	46.43	0.05	-0.77	0.28	0.38	14.4
Curcuma		MOL000296		hederagenin	414.79		8.08	1	1	36.91	1.32	0.96	0.75	0	5.35
Curcuma		MOL000906		wenjine	282.37		2.06	1	5	47.93	0.3	0.3	0.27	0.34	5.1
Curcuma		MOL000940		bisdemethoxycurcumin	308.35		3.26	2	4	77.38	0.49	-0.08	0.26	0.44	4.69
Epimedium		MOL000622		Magnograndiolide	266.37		1.18	2	4	63.71	0.02	-0.24	0.19	0.3	3.17
Epimedium		MOL004367		olivil	376.44		1.68	4	7	62.23	-0.16	-0.75	0.41	0	2.27
Epimedium		MOL004388		6-hydroxy-11,12-dimethoxy-2,2-dimethyl-1,8-dioxo-2,3,4,8-tetrahydro-1H-isochromeno[3,4-h]isoquinolin-2-ium	370.41		2.75	1	6	60.64	0.34	-0.12	0.66	0	1.22
Epimedium		MOL004382		Yinyanghuo A	420.49		4.2	3	6	56.96	0.38	-0.49	0.77	0	14.44
Epimedium		MOL004396		1,2-bis(4-hydroxy-3-methoxyphenyl)propan-1,3-diol	320.37		1.69	4	6	52.31	0	-0.87	0.22	0	2.18
Epimedium		MOL004386		Yinyanghuo E	352.36		3.12	3	6	51.63	0.51	-0.54	0.55	0	15.47
Epimedium		MOL004391		8-(3-methylbut-2-enyl)-2-phenyl-chromone	290.38		4.99	0	2	48.54	1.53	0.99	0.25	0	18.73
Epimedium		MOL000098		quercetin	302.25		1.5	5	7	46.43	0.05	-0.77	0.28	0.38	14.4
Epimedium		MOL004384		Yinyanghuo C	336.36		3.39	2	5	45.67	0.75	-0.11	0.5	0	15.74
Epimedium		MOL004373		Anhydroicaritin	368.41		3.88	3	6	45.41	0.72	0.01	0.44	0	15.01
Epimedium		MOL001645		Linoleyl acetate	308.56		6.85	0	2	42.1	1.36	1.08	0.2	0.21	7.48
Epimedium		MOL000422		kaempferol	286.25		1.77	4	6	41.88	0.26	-0.55	0.24	0	14.74
Epimedium		MOL004394		Anhydroicaritin-3-O-alpha-L-rhamnoside	676.73		0.77	8	15	41.58	-1.59	-2.89	0.61	0	16.23
Epimedium		MOL004425		Icariin	676.73		0.77	8	15	41.58	-1.82	-3	0.61	0	19.93
Epimedium		MOL004380		C-Homoerythrinan, 1,6-didehydro-3,15,16-trimethoxy-, (3.beta.)-	329.48		2.89	0	4	39.14	1.02	0.68	0.49	0	6.58
Epimedium		MOL003542		8-Isopentenyl-kaempferol	354.38		3.63	4	6	38.04	0.53	-0.49	0.39	0	15.37
Epimedium		MOL001510		24-epicampesterol	400.76		7.63	1	1	37.58	1.43	1.15	0.71	0.21	4.5
Epimedium		MOL001771		poriferast-5-en-3beta-ol	414.79		8.08	1	1	36.91	1.45	1.14	0.75	0	5.07
Epimedium		MOL000359		sitosterol	414.79		8.08	1	1	36.91	1.32	0.87	0.75	0.22	5.37
Epimedium		MOL000006		luteolin	286.25		2.07	4	6	36.16	0.19	-0.84	0.25	0.39	15.94
Epimedium		MOL003044		Chryseriol	300.28		2.32	3	6	35.85	0.39	-0.53	0.27	0.32	16.31
Epimedium		MOL001792		DFV	256.27		2.57	2	4	32.76	0.51	-0.29	0.18	0.42	17.89
Epimedium		MOL004427		Icariside A7	462.49		1.16	5	10	31.91	-0.65	-1.56	0.86	0	2.84
